# Supplementary material for: An Overview of Off-Label Use of Humanized Monoclonal Antibodies in Paediatrics
Source: Medicina (Kaunas). 2022 Apr 29;58(5):625. doi: 10.3390/medicina58050625 (PMC9144580; doi:10.3390/medicina58050625)
Supplement: Supplementary file 1 [file medicina-58-00625-s001.zip]

Archive with 1 entries (1 files):
- medicina-1672242-supplementary.pdf
